# Supplementary material for: GDBIG: A Pioneering Birth Cohort Genomic Platform Facilitating Intergenerational Genetic Research
Source: Genomics Proteomics Bioinformatics. 2025 May 15;23(5):qzaf045. doi: 10.1093/gpbjnl/qzaf045 (PMC12944825; doi:10.1093/gpbjnl/qzaf045)
Supplement: qzaf045_Supplementary_Data [file qzaf045_supplementary_data.zip]

Archive with 4 entries (4 files):
- Supplementary material captions.docx
- Table S1.xlsx
- Table S2.xlsx
- Figure S1.pdf
