# Supplementary material for: GDBIG: A Pioneering Birth Cohort Genomic Platform Facilitating Intergenerational Genetic Research
Source: Genomics Proteomics Bioinformatics. 2025 May 15;23(5):qzaf045. doi: 10.1093/gpbjnl/qzaf045 (PMC12944825; doi:10.1093/gpbjnl/qzaf045)
Supplement: qzaf045_Supplementary_Data [file qzaf045_supplementary_data.zip › Table S1.xlsx]

## Sheet: Table S1
Table S1 Geographical distribution of the participants
Geographical regions of China (Count)	Province / Autonomous Region / Municipality	Sample number	Rate		City in Guangdong Province	Sample number	Rate
South China (2967)	Guangdong Province	2868	0.707624		Guangzhou	1690	0.589261
	Guangxi Zhuang Autonomous Region	85	0.0209721		Jieyang	112	0.0390516
	Hainan Province	14	0.00345423		Shantou	105	0.0366109
Central China (417)	Hunan Province	194	0.0478658		Zhanjiang	105	0.0366109
	Hubei Province	153	0.0377498		Meizhou	104	0.0362622
	Henan Province	70	0.0172712		Maoming	88	0.0306834
East China (304)	Jiangxi Province	106	0.0261535		Qingyuan	84	0.0292887
	Shandong Province	44	0.0108562		Shaoguan	82	0.0285914
	Anhui Province	57	0.0140637		Zhaoqing	76	0.0264993
	Fujian Province	36	0.00888231		Jiangmen	72	0.0251046
	Jiangsu Province	36	0.00888231		Chaozhou	68	0.0237099
	Zhejiang Province	18	0.00444115		Foshan	61	0.0212692
	Shanghai	7	0.00172712		Yunfu	38	0.0132497
Southwest China (140)	Sichuan Province	84	0.0207254		Heyuan	36	0.0125523
	Guizhou Province	26	0.006415		Shanwei	33	0.0115063
	Chongqing	18	0.00444115		Yangjiang	30	0.0104603
	Yunnan Province	12	0.00296077		Huizhou	23	0.00801953
Northeast China (86)	Heilongjiang Province	38	0.00937577		Shenzhen	11	0.00383543
	Jilin Province	25	0.00616827		Zhongshan	9	0.00313808
	Liaoning Province	23	0.00567481		Zhuhai	9	0.00313808
Northwest China (73)	Shaanxi Province	41	0.010116		Dongguan	8	0.0027894
	Gansu Province	14	0.00345423		Unknown	24	0.0083682
	Xinjiang Uygur Autonomous Region	10	0.00246731		Guangdong Province	2868	1
	Qinghai Province	5	0.00123365
	Ningxia Hui Autonomous Region	3	0.000740192
North China (61)	Hebei Province	26	0.006415
	Inner Mongolia Autonomous Region	14	0.00345423
	Shanxi Province	14	0.00345423
	Tianjin	4	0.000986923
	Beijing	3	0.000740192
Unknown	-	5	0.00123365
China		4053	1
