# Supplementary material for: GDBIG: A Pioneering Birth Cohort Genomic Platform Facilitating Intergenerational Genetic Research
Source: Genomics Proteomics Bioinformatics. 2025 May 15;23(5):qzaf045. doi: 10.1093/gpbjnl/qzaf045 (PMC12944825; doi:10.1093/gpbjnl/qzaf045)
Supplement: qzaf045_Supplementary_Data [file qzaf045_supplementary_data.zip › Table S2.xlsx]

## Sheet: Table S2
Table S2 Time elapsed for ten replicated genotype imputation experiments for a VCF file containing 50 samples and 720 k SNP genotyping array data using the BIGCS reference panel in GDBIG
Task	Elapsed time (second)	Elapsed time (minute)
Task1	3272	54.5333
Task2	3270	54.5
Task3	3298	54.9667
Task4	3292	54.8667
Task5	3331	55.5167
Task6	3426	57.1
Task7	3316	55.2667
Task8	3308	55.1333
Task9	3303	55.05
Task10	3330	55.5
Average	3314.6	55.2433
Note: VCF, Variant Call Format; SNP, single nucleotide polymorphism.
